# Supplementary material for: nf-core/circrna: a portable workflow for the quantification, miRNA target prediction and differential expression analysis of circular RNAs
Source: BMC Bioinformatics. 2023 Jan 24;24:27. doi: 10.1186/s12859-022-05125-8 (PMC9875403; doi:10.1186/s12859-022-05125-8)
Supplement: Supplementary file 1 — Additional file 1: Data used to produce Figure 6 provided in four xlsx sheets. [file 12859_2022_5125_MOESM1_ESM.xlsx]

## Sheet: tool_filter_1
	Precision	Sensitivity	F1	set_size
CIRCexplorer2	99.8246	86.1291	92.4725	1
CIRIquant	99.925	91.6885	95.6297	1
circRNA_finder	97.1804	82.5237	89.2544	1
DCC	75.5508	87.2987	81.001	1
find_circ	99.7587	85.3447	91.9905	1
MapSplice	99.9675	84.6704	91.6853	1
Segemehl	97.9162	62.7219	76.4637	1
CIRCexplorer2=CIRIquant	99.7692	95.1699	97.4153	2
CIRCexplorer2=circRNA_finder	97.3465	88.3446	92.6273	2
CIRCexplorer2=DCC	76.1883	90.4362	82.7031	2
CIRCexplorer2=find_circ	99.6367	94.3581	96.9256	2
CIRCexplorer2=MapSplice	99.8061	92.1013	95.799	2
CIRCexplorer2=Segemehl	98.5019	95.0048	96.7218	2
CIRIquant=circRNA_finder	97.5066	96.3259	96.9126	2
CIRIquant=DCC	77.113	95.4176	85.2943	2
CIRIquant=find_circ	99.7245	94.6333	97.1122	2
CIRIquant=MapSplice	99.8982	94.5645	97.1582	2
CIRIquant=Segemehl	98.5487	95.3076	96.901	2
circRNA_finder=DCC	75.0647	91.7573	82.5759	2
circRNA_finder=find_circ	97.3453	94.3581	95.8284	2
circRNA_finder=MapSplice	97.4548	92.7343	95.036	2
circRNA_finder=Segemehl	96.3731	93.9728	95.1578	2
DCC=find_circ	76.4094	91.9499	83.4624	2
DCC=MapSplice	76.6848	93.0095	84.0619	2
DCC=Segemehl	76.1963	94.4406	84.3431	2
find_circ=MapSplice	99.7499	93.3122	96.4237	2
find_circ=Segemehl	98.3478	91.7435	94.9309	2
MapSplice=Segemehl	98.5718	94.0278	96.2462	2
CIRCexplorer2=CIRIquant=circRNA_finder	97.5145	97.179	97.3465	3
CIRCexplorer2=CIRIquant=DCC	77.1222	95.514	85.3384	3
CIRCexplorer2=CIRIquant=find_circ	99.5855	95.8855	97.7005	3
CIRCexplorer2=CIRIquant=MapSplice	99.7414	95.5415	97.5963	3
CIRCexplorer2=CIRIquant=Segemehl	98.4667	97.2066	97.8326	3
CIRCexplorer2=circRNA_finder=DCC	75.2043	92.4453	82.9383	3
CIRCexplorer2=circRNA_finder=find_circ	97.386	96.3809	96.8808	3
CIRCexplorer2=circRNA_finder=MapSplice	97.4826	94.3168	95.8735	3
CIRCexplorer2=circRNA_finder=Segemehl	96.4502	96.4635	96.4568	3
CIRCexplorer2=DCC=find_circ	77.0002	95.0874	85.0933	3
CIRCexplorer2=DCC=MapSplice	76.7579	93.4361	84.2798	3
CIRCexplorer2=DCC=Segemehl	76.5523	96.3671	85.3244	3
CIRCexplorer2=find_circ=MapSplice	99.6116	95.28	97.3977	3
CIRCexplorer2=find_circ=Segemehl	98.3326	96.5736	97.4452	3
CIRCexplorer2=MapSplice=Segemehl	98.4957	96.4084	97.4409	3
CIRIquant=circRNA_finder=DCC	76.1367	97.468	85.4919	3
CIRIquant=circRNA_finder=find_circ	97.3699	97.3029	97.3364	3
CIRIquant=circRNA_finder=MapSplice	97.4997	97.124	97.3115	3
CIRIquant=circRNA_finder=Segemehl	96.4527	98.0322	97.2361	3
CIRIquant=DCC=find_circ	77.1248	95.8993	85.4935	3
CIRIquant=DCC=MapSplice	77.1492	95.7066	85.4318	3
CIRIquant=DCC=Segemehl	76.6844	97.2616	85.7559	3
CIRIquant=find_circ=MapSplice	99.6985	95.569	97.5901	3
CIRIquant=find_circ=Segemehl	98.3722	96.4635	97.4085	3
CIRIquant=MapSplice=Segemehl	98.5459	96.9864	97.7599	3
circRNA_finder=DCC=find_circ	75.8964	96.4084	84.9315	3
circRNA_finder=DCC=MapSplice	75.7546	95.3213	84.419	3
circRNA_finder=DCC=Segemehl	75.4858	97.2891	85.0117	3
circRNA_finder=find_circ=MapSplice	97.3848	96.8488	97.116	3
circRNA_finder=find_circ=Segemehl	96.2897	96.4222	96.3559	3
circRNA_finder=MapSplice=Segemehl	96.4695	97.3854	96.9253	3
DCC=find_circ=MapSplice	77.007	95.1699	85.1305	3
DCC=find_circ=Segemehl	76.2252	95.0323	84.5961	3
DCC=MapSplice=Segemehl	76.6002	96.6699	85.4727	3
find_circ=MapSplice=Segemehl	98.395	96.1745	97.2721	3
CIRCexplorer2=CIRIquant=circRNA_finder=DCC	76.147	97.523	85.5195	4
CIRCexplorer2=CIRIquant=circRNA_finder=find_circ	97.372	97.8946	97.6326	4
CIRCexplorer2=CIRIquant=circRNA_finder=MapSplice	97.4969	97.5506	97.5237	4
CIRCexplorer2=CIRIquant=circRNA_finder=Segemehl	96.457	98.5276	97.4813	4
CIRCexplorer2=CIRIquant=DCC=find_circ	77.134	95.9956	85.5374	4
CIRCexplorer2=CIRIquant=DCC=MapSplice	77.1508	95.7617	85.4547	4
CIRCexplorer2=CIRIquant=DCC=Segemehl	76.6837	97.3029	85.7715	4
CIRCexplorer2=CIRIquant=find_circ=MapSplice	99.5582	96.1332	97.8157	4
CIRCexplorer2=CIRIquant=find_circ=Segemehl	98.2898	97.2754	97.7799	4
CIRCexplorer2=CIRIquant=MapSplice=Segemehl	98.4416	97.3579	97.8968	4
CIRCexplorer2=circRNA_finder=DCC=find_circ	76.0263	97.0965	85.2792	4
CIRCexplorer2=circRNA_finder=DCC=MapSplice	75.7784	95.4452	84.4823	4
CIRCexplorer2=circRNA_finder=DCC=Segemehl	75.5615	97.6882	85.2119	4
CIRCexplorer2=circRNA_finder=find_circ=MapSplice	97.3833	97.3029	97.3431	4
CIRCexplorer2=circRNA_finder=find_circ=Segemehl	96.3309	97.9084	97.1132	4
CIRCexplorer2=circRNA_finder=MapSplice=Segemehl	96.4731	97.8671	97.1651	4
CIRCexplorer2=DCC=find_circ=MapSplice	77.0776	95.5965	85.344	4
CIRCexplorer2=DCC=find_circ=Segemehl	76.5786	96.9589	85.572	4
CIRCexplorer2=DCC=MapSplice=Segemehl	76.6249	96.8488	85.558	4
CIRCexplorer2=find_circ=MapSplice=Segemehl	98.3126	97.0139	97.659	4
CIRIquant=circRNA_finder=DCC=find_circ	76.1528	97.9496	85.6868	4
CIRIquant=circRNA_finder=DCC=MapSplice	76.1665	97.7157	85.6058	4
CIRIquant=circRNA_finder=DCC=Segemehl	75.6971	98.6239	85.6528	4
CIRIquant=circRNA_finder=find_circ=MapSplice	97.3591	97.9084	97.6329	4
CIRIquant=circRNA_finder=find_circ=Segemehl	96.3008	98.156	97.2196	4
CIRIquant=circRNA_finder=MapSplice=Segemehl	96.4444	98.5414	97.4816	4
CIRIquant=DCC=find_circ=MapSplice	77.1533	96.147	85.6093	4
CIRIquant=DCC=find_circ=Segemehl	76.6172	97.3029	85.7299	4
CIRIquant=DCC=MapSplice=Segemehl	76.6956	97.413	85.8217	4
CIRIquant=find_circ=MapSplice=Segemehl	98.3559	97.1377	97.743	4
circRNA_finder=DCC=find_circ=MapSplice	76.0821	97.4818	85.4627	4
circRNA_finder=DCC=find_circ=Segemehl	75.5176	97.8808	85.2571	4
circRNA_finder=DCC=MapSplice=Segemehl	75.6258	98.1148	85.4148	4
circRNA_finder=find_circ=MapSplice=Segemehl	96.3238	98.0735	97.1908	4
DCC=find_circ=MapSplice=Segemehl	76.5729	96.9726	85.5738	4
CIRCexplorer2=CIRIquant=circRNA_finder=DCC=find_circ	76.163	98.0047	85.7143	5
CIRCexplorer2=CIRIquant=circRNA_finder=DCC=MapSplice	76.1767	97.7707	85.6334	5
CIRCexplorer2=CIRIquant=circRNA_finder=DCC=Segemehl	75.6971	98.6239	85.6528	5
CIRCexplorer2=CIRIquant=circRNA_finder=find_circ=MapSplice	97.3519	98.1423	97.7455	5
CIRCexplorer2=CIRIquant=circRNA_finder=find_circ=Segemehl	96.3038	98.5964	97.4366	5
CIRCexplorer2=CIRIquant=circRNA_finder=MapSplice=Segemehl	96.4363	98.679	97.5447	5
CIRCexplorer2=CIRIquant=DCC=find_circ=MapSplice	77.1548	96.202	85.632	5
CIRCexplorer2=CIRIquant=DCC=find_circ=Segemehl	76.6165	97.3442	85.7455	5
CIRCexplorer2=CIRIquant=DCC=MapSplice=Segemehl	76.6872	97.413	85.8165	5
CIRCexplorer2=CIRIquant=find_circ=MapSplice=Segemehl	98.2644	97.3854	97.8229	5
CIRCexplorer2=circRNA_finder=DCC=find_circ=MapSplice	76.1052	97.6056	85.5248	5
CIRCexplorer2=circRNA_finder=DCC=find_circ=Segemehl	75.5927	98.2799	85.4562	5
CIRCexplorer2=circRNA_finder=DCC=MapSplice=Segemehl	75.6361	98.1698	85.4422	5
CIRCexplorer2=circRNA_finder=find_circ=MapSplice=Segemehl	96.3208	98.3487	97.3242	5
CIRCexplorer2=DCC=find_circ=MapSplice=Segemehl	76.5976	97.1515	85.6588	5
CIRIquant=circRNA_finder=DCC=find_circ=MapSplice	76.1747	98.156	85.7796	5
CIRIquant=circRNA_finder=DCC=find_circ=Segemehl	75.6329	98.6652	85.6273	5
CIRIquant=circRNA_finder=DCC=MapSplice=Segemehl	75.7016	98.734	85.6972	5
CIRIquant=circRNA_finder=find_circ=MapSplice=Segemehl	96.2908	98.5964	97.43	5
CIRIquant=DCC=find_circ=MapSplice=Segemehl	76.6259	97.4405	85.7887	5
circRNA_finder=DCC=find_circ=MapSplice=Segemehl	75.6025	98.4175	85.5144	5
CIRCexplorer2=CIRIquant=circRNA_finder=DCC=find_circ=MapSplice	76.1849	98.2111	85.807	6
CIRCexplorer2=CIRIquant=circRNA_finder=DCC=find_circ=Segemehl	75.6329	98.6652	85.6273	6
CIRCexplorer2=CIRIquant=circRNA_finder=DCC=MapSplice=Segemehl	75.7016	98.734	85.6972	6
CIRCexplorer2=CIRIquant=circRNA_finder=find_circ=MapSplice=Segemehl	96.2819	98.7065	97.4791	6
CIRCexplorer2=CIRIquant=DCC=find_circ=MapSplice=Segemehl	76.6176	97.4405	85.7835	6
CIRCexplorer2=circRNA_finder=DCC=find_circ=MapSplice=Segemehl	75.6128	98.4725	85.5418	6
CIRIquant=circRNA_finder=DCC=find_circ=MapSplice=Segemehl	75.6349	98.7615	85.6648	6
nf-core	99.83	96.12	97.94	1

## Sheet: tool_filter_2
	Precision	Sensitivity	F1	set_size
CIRCexplorer2=CIRIquant	100	82.6476	90.4995	2
CIRCexplorer2=circRNA_finder	99.8289	80.3082	89.0109	2
CIRCexplorer2=DCC	99.8345	82.9916	90.6372	2
CIRCexplorer2=find_circ	99.9822	77.1157	87.0727	2
CIRCexplorer2=MapSplice	100	78.6982	88.0795	2
CIRCexplorer2=Segemehl	99.9234	53.8462	69.9812	2
CIRIquant=circRNA_finder	100	77.8863	87.5687	2
CIRIquant=DCC	100	83.5696	91.0495	2
CIRIquant=find_circ	99.9833	82.3999	90.344	2
CIRIquant=MapSplice	100	81.7944	89.9856	2
CIRIquant=Segemehl	100	59.1028	74.2951	2
circRNA_finder=DCC	99.7889	78.0652	87.6004	2
circRNA_finder=find_circ	99.9626	73.5104	84.7197	2
circRNA_finder=MapSplice	100	74.4599	85.3605	2
circRNA_finder=Segemehl	99.6257	51.2729	67.7024	2
DCC=find_circ	99.9148	80.6935	89.2814	2
DCC=MapSplice	100	78.9597	88.243	2
DCC=Segemehl	99.8517	55.58	71.4109	2
find_circ=MapSplice	100	76.7029	86.8157	2
find_circ=Segemehl	100	56.3231	72.0599	2
MapSplice=Segemehl	100	53.3645	69.5917	2
CIRCexplorer2=CIRIquant=circRNA_finder	97.5145	97.179	97.3465	3
CIRCexplorer2=CIRIquant=DCC	77.1222	95.514	85.3384	3
CIRCexplorer2=CIRIquant=find_circ	99.5855	95.8855	97.7005	3
CIRCexplorer2=CIRIquant=MapSplice	99.7414	95.5415	97.5963	3
CIRCexplorer2=CIRIquant=Segemehl	98.4667	97.2066	97.8326	3
CIRCexplorer2=circRNA_finder=DCC	75.2043	92.4453	82.9383	3
CIRCexplorer2=circRNA_finder=find_circ	97.386	96.3809	96.8808	3
CIRCexplorer2=circRNA_finder=MapSplice	97.4826	94.3168	95.8735	3
CIRCexplorer2=circRNA_finder=Segemehl	96.4502	96.4635	96.4568	3
CIRCexplorer2=DCC=find_circ	77.0002	95.0874	85.0933	3
CIRCexplorer2=DCC=MapSplice	76.7579	93.4361	84.2798	3
CIRCexplorer2=DCC=Segemehl	76.5523	96.3671	85.3244	3
CIRCexplorer2=find_circ=MapSplice	99.6116	95.28	97.3977	3
CIRCexplorer2=find_circ=Segemehl	98.3326	96.5736	97.4452	3
CIRCexplorer2=MapSplice=Segemehl	98.4957	96.4084	97.4409	3
CIRIquant=circRNA_finder=DCC	76.1367	97.468	85.4919	3
CIRIquant=circRNA_finder=find_circ	97.3699	97.3029	97.3364	3
CIRIquant=circRNA_finder=MapSplice	97.4997	97.124	97.3115	3
CIRIquant=circRNA_finder=Segemehl	96.4527	98.0322	97.2361	3
CIRIquant=DCC=find_circ	77.1248	95.8993	85.4935	3
CIRIquant=DCC=MapSplice	77.1492	95.7066	85.4318	3
CIRIquant=DCC=Segemehl	76.6844	97.2616	85.7559	3
CIRIquant=find_circ=MapSplice	99.6985	95.569	97.5901	3
CIRIquant=find_circ=Segemehl	98.3722	96.4635	97.4085	3
CIRIquant=MapSplice=Segemehl	98.5459	96.9864	97.7599	3
circRNA_finder=DCC=find_circ	75.8964	96.4084	84.9315	3
circRNA_finder=DCC=MapSplice	75.7546	95.3213	84.419	3
circRNA_finder=DCC=Segemehl	75.4858	97.2891	85.0117	3
circRNA_finder=find_circ=MapSplice	97.3848	96.8488	97.116	3
circRNA_finder=find_circ=Segemehl	96.2897	96.4222	96.3559	3
circRNA_finder=MapSplice=Segemehl	96.4695	97.3854	96.9253	3
DCC=find_circ=MapSplice	77.007	95.1699	85.1305	3
DCC=find_circ=Segemehl	76.2252	95.0323	84.5961	3
DCC=MapSplice=Segemehl	76.6002	96.6699	85.4727	3
find_circ=MapSplice=Segemehl	98.395	96.1745	97.2721	3
CIRCexplorer2=CIRIquant=circRNA_finder=DCC	99.7865	90.0372	94.6615	4
CIRCexplorer2=CIRIquant=circRNA_finder=find_circ	99.8229	93.0645	96.3253	4
CIRCexplorer2=CIRIquant=circRNA_finder=MapSplice	99.8498	91.5096	95.498	4
CIRCexplorer2=CIRIquant=circRNA_finder=Segemehl	99.6912	93.2985	96.389	4
CIRCexplorer2=CIRIquant=DCC=find_circ	99.7818	94.3993	97.016	4
CIRCexplorer2=CIRIquant=DCC=MapSplice	99.8521	92.9132	96.2578	4
CIRCexplorer2=CIRIquant=DCC=Segemehl	99.8109	94.4406	97.0515	4
CIRCexplorer2=CIRIquant=find_circ=MapSplice	99.9707	93.8764	96.8278	4
CIRCexplorer2=CIRIquant=find_circ=Segemehl	99.9271	94.303	97.0336	4
CIRCexplorer2=CIRIquant=MapSplice=Segemehl	99.9561	94.0691	96.9233	4
CIRCexplorer2=circRNA_finder=DCC=find_circ	99.7379	89.0326	94.0817	4
CIRCexplorer2=circRNA_finder=DCC=MapSplice	99.7844	89.184	94.1869	4
CIRCexplorer2=circRNA_finder=DCC=Segemehl	99.6018	89.5005	94.2814	4
CIRCexplorer2=circRNA_finder=find_circ=MapSplice	99.8338	90.9178	95.1674	4
CIRCexplorer2=circRNA_finder=find_circ=Segemehl	99.6724	92.115	95.7448	4
CIRCexplorer2=circRNA_finder=MapSplice=Segemehl	99.6834	90.9729	95.1291	4
CIRCexplorer2=DCC=find_circ=MapSplice	99.7914	92.1838	95.8369	4
CIRCexplorer2=DCC=find_circ=Segemehl	99.7469	92.1838	95.8163	4
CIRCexplorer2=DCC=MapSplice=Segemehl	99.8066	92.3352	95.9257	4
CIRCexplorer2=find_circ=MapSplice=Segemehl	99.9411	93.3948	96.5571	4
CIRIquant=circRNA_finder=DCC=find_circ	99.7644	93.2297	96.3864	4
CIRIquant=circRNA_finder=DCC=MapSplice	99.8217	92.4728	96.0069	4
CIRIquant=circRNA_finder=DCC=Segemehl	99.6506	94.1792	96.8376	4
CIRIquant=circRNA_finder=find_circ=MapSplice	99.9557	93.1196	96.4166	4
CIRIquant=circRNA_finder=find_circ=Segemehl	99.7511	93.7526	96.6589	4
CIRIquant=circRNA_finder=MapSplice=Segemehl	99.7953	93.9039	96.76	4
CIRIquant=DCC=find_circ=MapSplice	99.9122	93.9039	96.8149	4
CIRIquant=DCC=find_circ=Segemehl	99.8223	92.748	96.1552	4
CIRIquant=DCC=MapSplice=Segemehl	99.9126	94.3856	97.0705	4
CIRIquant=find_circ=MapSplice=Segemehl	99.9853	93.7801	96.7834	4
circRNA_finder=DCC=find_circ=MapSplice	99.7744	91.3032	95.351	4
circRNA_finder=DCC=find_circ=Segemehl	99.5956	91.5096	95.3815	4
circRNA_finder=DCC=MapSplice=Segemehl	99.6435	92.3215	95.8429	4
circRNA_finder=find_circ=MapSplice=Segemehl	99.7628	92.6104	96.0537	4
DCC=find_circ=MapSplice=Segemehl	99.836	92.1288	95.8277	4
CIRCexplorer2=CIRIquant=circRNA_finder=DCC=find_circ	99.7384	94.4406	97.0172	5
CIRCexplorer2=CIRIquant=circRNA_finder=DCC=MapSplice	99.7931	92.9132	96.2303	5
CIRCexplorer2=CIRIquant=circRNA_finder=DCC=Segemehl	99.6255	95.1699	97.3468	5
CIRCexplorer2=CIRIquant=circRNA_finder=find_circ=MapSplice	99.825	94.2204	96.9418	5
CIRCexplorer2=CIRIquant=circRNA_finder=find_circ=Segemehl	99.6693	95.3764	97.4756	5
CIRCexplorer2=CIRIquant=circRNA_finder=MapSplice=Segemehl	99.6971	95.1287	97.3593	5
CIRCexplorer2=CIRIquant=DCC=find_circ=MapSplice	99.7828	94.8259	97.2412	5
CIRCexplorer2=CIRIquant=DCC=find_circ=Segemehl	99.7412	95.4589	97.5531	5
CIRCexplorer2=CIRIquant=DCC=MapSplice=Segemehl	99.8121	95.0323	97.3636	5
CIRCexplorer2=CIRIquant=find_circ=MapSplice=Segemehl	99.9279	95.3764	97.5991	5
CIRCexplorer2=circRNA_finder=DCC=find_circ=MapSplice	99.7477	92.5003	95.9874	5
CIRCexplorer2=circRNA_finder=DCC=find_circ=Segemehl	99.5791	94.4131	96.9273	5
CIRCexplorer2=circRNA_finder=DCC=MapSplice=Segemehl	99.6179	93.2847	96.3474	5
CIRCexplorer2=circRNA_finder=find_circ=MapSplice=Segemehl	99.6816	94.7709	97.1642	5
CIRCexplorer2=DCC=find_circ=MapSplice=Segemehl	99.7538	94.7846	97.2058	5
CIRIquant=circRNA_finder=DCC=find_circ=MapSplice	99.7677	94.5782	97.1037	5
CIRIquant=circRNA_finder=DCC=find_circ=Segemehl	99.5971	95.2525	97.3764	5
CIRIquant=circRNA_finder=DCC=MapSplice=Segemehl	99.6553	95.4727	97.5192	5
CIRIquant=circRNA_finder=find_circ=MapSplice=Segemehl	99.7555	95.4314	97.5455	5
CIRIquant=DCC=find_circ=MapSplice=Segemehl	99.8269	95.2112	97.4644	5
circRNA_finder=DCC=find_circ=MapSplice=Segemehl	99.6098	94.8534	97.1735	5
CIRCexplorer2=CIRIquant=circRNA_finder=DCC=find_circ=MapSplice	99.7395	94.8259	97.2207	6
CIRCexplorer2=CIRIquant=circRNA_finder=DCC=find_circ=Segemehl	99.5726	96.1882	97.8512	6
CIRCexplorer2=CIRIquant=circRNA_finder=DCC=MapSplice=Segemehl	99.6276	95.7204	97.6349	6
CIRCexplorer2=CIRIquant=circRNA_finder=find_circ=MapSplice=Segemehl	99.6721	96.2158	97.9135	6
CIRCexplorer2=CIRIquant=DCC=find_circ=MapSplice=Segemehl	99.7419	95.7341	97.697	6
CIRCexplorer2=circRNA_finder=DCC=find_circ=MapSplice=Segemehl	99.5843	95.6103	97.5569	6
CIRIquant=circRNA_finder=DCC=find_circ=MapSplice=Segemehl	99.6011	96.202	97.872	6

## Sheet: tool_filter_3
	Precision	Sensitivity	F1	set_size
CIRCexplorer2=CIRIquant=circRNA_finder	100	77.6799	87.438	3
CIRCexplorer2=CIRIquant=DCC	100	79.6064	88.6454	3
CIRCexplorer2=CIRIquant=find_circ	100	74.8865	85.6401	3
CIRCexplorer2=CIRIquant=MapSplice	100	76.1938	86.4886	3
CIRCexplorer2=CIRIquant=Segemehl	100	52.2637	68.6489	3
CIRCexplorer2=circRNA_finder=DCC	99.8412	77.8588	87.4903	3
CIRCexplorer2=circRNA_finder=find_circ	99.9812	73.3177	84.5983	3
CIRCexplorer2=circRNA_finder=MapSplice	100	74.4599	85.3605	3
CIRCexplorer2=circRNA_finder=Segemehl	99.9183	50.516	67.1054	3
CIRCexplorer2=DCC=find_circ	99.9822	77.1157	87.0727	3
CIRCexplorer2=DCC=MapSplice	100	75.9873	86.3555	3
CIRCexplorer2=DCC=Segemehl	99.9216	52.6352	68.95	3
CIRCexplorer2=find_circ=MapSplice	100	71.6527	83.4857	3
CIRCexplorer2=find_circ=Segemehl	100	49.6629	66.3663	3
CIRCexplorer2=MapSplice=Segemehl	100	48.7959	65.5877	3
CIRIquant=circRNA_finder=DCC	100	75.4782	86.0257	3
CIRIquant=circRNA_finder=find_circ	100	71.5426	83.4109	3
CIRIquant=circRNA_finder=MapSplice	100	72.382	83.9786	3
CIRIquant=circRNA_finder=Segemehl	100	49.3601	66.0954	3
CIRIquant=DCC=find_circ	100	78.2304	87.7857	3
CIRIquant=DCC=MapSplice	100	76.3726	86.6037	3
CIRIquant=DCC=Segemehl	100	53.8049	69.9651	3
CIRIquant=find_circ=MapSplice	100	74.7626	85.5591	3
CIRIquant=find_circ=Segemehl	100	54.5342	70.5788	3
CIRIquant=MapSplice=Segemehl	100	52.1673	68.5657	3
circRNA_finder=DCC=find_circ	99.9626	73.5104	84.7197	3
circRNA_finder=DCC=MapSplice	100	72.3132	83.9323	3
circRNA_finder=DCC=Segemehl	99.8893	49.6629	66.3419	3
circRNA_finder=find_circ=MapSplice	100	68.9831	81.645	3
circRNA_finder=find_circ=Segemehl	100	46.9382	63.8884	3
circRNA_finder=MapSplice=Segemehl	100	46.5667	63.5433	3
DCC=find_circ=MapSplice	100	74.2122	85.1975	3
DCC=find_circ=Segemehl	100	52.2637	68.6489	3
DCC=MapSplice=Segemehl	100	49.883	66.5626	3
find_circ=MapSplice=Segemehl	100	49.828	66.5136	3
CIRCexplorer2=CIRIquant=circRNA_finder=DCC	99.8542	84.808	91.7181	4
CIRCexplorer2=CIRIquant=circRNA_finder=find_circ	99.9835	83.3769	90.9282	4
CIRCexplorer2=CIRIquant=circRNA_finder=MapSplice	100	83.5696	91.0495	4
CIRCexplorer2=CIRIquant=circRNA_finder=Segemehl	99.9496	81.9458	90.0567	4
CIRCexplorer2=CIRIquant=DCC=find_circ	99.9838	85.1796	91.9899	4
CIRCexplorer2=CIRIquant=DCC=MapSplice	100	87.5877	93.3832	4
CIRCexplorer2=CIRIquant=DCC=Segemehl	99.9514	84.9869	91.8638	4
CIRCexplorer2=CIRIquant=find_circ=MapSplice	100	87.9868	93.6095	4
CIRCexplorer2=CIRIquant=find_circ=Segemehl	100	85.7851	92.3487	4
CIRCexplorer2=CIRIquant=MapSplice=Segemehl	100	85.9639	92.4523	4
CIRCexplorer2=circRNA_finder=DCC=find_circ	99.8322	81.8495	89.9509	4
CIRCexplorer2=circRNA_finder=DCC=MapSplice	99.8522	83.6796	91.0534	4
CIRCexplorer2=circRNA_finder=DCC=Segemehl	99.8322	81.8907	89.9758	4
CIRCexplorer2=circRNA_finder=find_circ=MapSplice	99.9831	81.4642	89.7786	4
CIRCexplorer2=circRNA_finder=find_circ=Segemehl	99.9311	79.8266	88.7546	4
CIRCexplorer2=circRNA_finder=MapSplice=Segemehl	99.9488	80.6385	89.2612	4
CIRCexplorer2=DCC=find_circ=MapSplice	99.9836	84.0099	91.3034	4
CIRCexplorer2=DCC=find_circ=Segemehl	99.9335	82.6889	90.497	4
CIRCexplorer2=DCC=MapSplice=Segemehl	99.9508	83.8035	91.1677	4
CIRCexplorer2=find_circ=MapSplice=Segemehl	100	82.7164	90.5407	4
CIRIquant=circRNA_finder=DCC=find_circ	99.9673	84.1338	91.3696	4
CIRIquant=circRNA_finder=DCC=MapSplice	100	85.7163	92.3088	4
CIRIquant=circRNA_finder=DCC=Segemehl	99.9337	82.9916	90.6781	4
CIRIquant=circRNA_finder=find_circ=MapSplice	100	85.9639	92.4523	4
CIRIquant=circRNA_finder=find_circ=Segemehl	100	84.3677	91.5211	4
CIRIquant=circRNA_finder=MapSplice=Segemehl	100	83.5008	91.0086	4
CIRIquant=DCC=find_circ=MapSplice	100	86.6382	92.8408	4
CIRIquant=DCC=find_circ=Segemehl	100	86.0878	92.5238	4
CIRIquant=DCC=MapSplice=Segemehl	100	85.7575	92.3328	4
CIRIquant=find_circ=MapSplice=Segemehl	100	84.6154	91.6667	4
circRNA_finder=DCC=find_circ=MapSplice	99.9665	82.0696	90.1383	4
circRNA_finder=DCC=find_circ=Segemehl	99.8989	81.5605	89.803	4
circRNA_finder=DCC=MapSplice=Segemehl	99.9321	80.955	89.4481	4
circRNA_finder=find_circ=MapSplice=Segemehl	100	80.7073	89.3238	4
DCC=find_circ=MapSplice=Segemehl	100	83.3081	90.8941	4
CIRCexplorer2=CIRIquant=circRNA_finder=DCC=find_circ	99.8443	88.2207	93.6733	5
CIRCexplorer2=CIRIquant=circRNA_finder=DCC=MapSplice	99.8606	88.6886	93.9436	5
CIRCexplorer2=CIRIquant=circRNA_finder=DCC=Segemehl	99.8438	87.973	93.5333	5
CIRCexplorer2=CIRIquant=circRNA_finder=find_circ=MapSplice	99.9847	89.9133	94.6819	5
CIRCexplorer2=CIRIquant=circRNA_finder=find_circ=Segemehl	99.939	90.2023	94.8214	5
CIRCexplorer2=CIRIquant=circRNA_finder=MapSplice=Segemehl	99.9537	89.184	94.2622	5
CIRCexplorer2=CIRIquant=DCC=find_circ=MapSplice	99.9849	91.3995	95.4996	5
CIRCexplorer2=CIRIquant=DCC=find_circ=Segemehl	99.9394	90.849	95.1777	5
CIRCexplorer2=CIRIquant=DCC=MapSplice=Segemehl	99.9549	91.5233	95.5535	5
CIRCexplorer2=CIRIquant=find_circ=MapSplice=Segemehl	100	91.6472	95.6416	5
CIRCexplorer2=circRNA_finder=DCC=find_circ=MapSplice	99.8431	87.5602	93.2991	5
CIRCexplorer2=circRNA_finder=DCC=find_circ=Segemehl	99.8234	85.5511	92.1378	5
CIRCexplorer2=circRNA_finder=DCC=MapSplice=Segemehl	99.8425	87.2299	93.111	5
CIRCexplorer2=circRNA_finder=find_circ=MapSplice=Segemehl	99.9374	87.8492	93.5042	5
CIRCexplorer2=DCC=find_circ=MapSplice=Segemehl	99.9381	88.9363	94.1168	5
CIRIquant=circRNA_finder=DCC=find_circ=MapSplice	99.9695	90.1472	94.8046	5
CIRIquant=circRNA_finder=DCC=find_circ=Segemehl	99.9082	89.8307	94.6018	5
CIRIquant=circRNA_finder=DCC=MapSplice=Segemehl	99.9392	90.4225	94.9429	5
CIRIquant=circRNA_finder=find_circ=MapSplice=Segemehl	100	90.4362	94.978	5
CIRIquant=DCC=find_circ=MapSplice=Segemehl	100	90.6564	95.0992	5
circRNA_finder=DCC=find_circ=MapSplice=Segemehl	99.9059	87.6565	93.3812	5
CIRCexplorer2=CIRIquant=circRNA_finder=DCC=find_circ=MapSplice	99.8508	92.0875	95.8122	6
CIRCexplorer2=CIRIquant=circRNA_finder=DCC=find_circ=Segemehl	99.8369	92.6792	96.125	6
CIRCexplorer2=CIRIquant=circRNA_finder=DCC=MapSplice=Segemehl	99.8507	92.06	95.7972	6
CIRCexplorer2=CIRIquant=circRNA_finder=find_circ=MapSplice=Segemehl	99.9407	92.7205	96.1953	6
CIRCexplorer2=CIRIquant=DCC=find_circ=MapSplice=Segemehl	99.9414	93.8764	96.814	6
CIRCexplorer2=circRNA_finder=DCC=find_circ=MapSplice=Segemehl	99.8341	91.083	95.258	6
CIRIquant=circRNA_finder=DCC=find_circ=MapSplice=Segemehl	99.9113	92.9957	96.3296	6

## Sheet: tool_filter_4
	Precision	Sensitivity	F1	set_size
CIRCexplorer2=CIRIquant=circRNA_finder=DCC	100	75.2718	85.8915	4
CIRCexplorer2=CIRIquant=circRNA_finder=find_circ	100	71.3499	83.2798	4
CIRCexplorer2=CIRIquant=circRNA_finder=MapSplice	100	72.382	83.9786	4
CIRCexplorer2=CIRIquant=circRNA_finder=Segemehl	100	49.2913	66.0337	4
CIRCexplorer2=CIRIquant=DCC=find_circ	100	74.8865	85.6401	4
CIRCexplorer2=CIRIquant=DCC=MapSplice	100	73.5242	84.7423	4
CIRCexplorer2=CIRIquant=DCC=Segemehl	100	51.1077	67.6441	4
CIRCexplorer2=CIRIquant=find_circ=MapSplice	100	69.8362	82.2395	4
CIRCexplorer2=CIRIquant=find_circ=Segemehl	100	48.5207	65.3386	4
CIRCexplorer2=CIRIquant=MapSplice=Segemehl	100	47.8189	64.6993	4
CIRCexplorer2=circRNA_finder=DCC=find_circ	99.9812	73.3177	84.5983	4
CIRCexplorer2=circRNA_finder=DCC=MapSplice	100	72.3132	83.9323	4
CIRCexplorer2=circRNA_finder=DCC=Segemehl	99.9168	49.5941	66.2866	4
CIRCexplorer2=circRNA_finder=find_circ=MapSplice	100	68.9831	81.645	4
CIRCexplorer2=circRNA_finder=find_circ=Segemehl	100	46.8694	63.8246	4
CIRCexplorer2=circRNA_finder=MapSplice=Segemehl	100	46.5667	63.5433	4
CIRCexplorer2=DCC=find_circ=MapSplice	100	71.6527	83.4857	4
CIRCexplorer2=DCC=find_circ=Segemehl	100	49.6629	66.3663	4
CIRCexplorer2=DCC=MapSplice=Segemehl	100	47.8327	64.7119	4
CIRCexplorer2=find_circ=MapSplice=Segemehl	100	45.741	62.7703	4
CIRIquant=circRNA_finder=DCC=find_circ	100	71.5426	83.4109	4
CIRIquant=circRNA_finder=DCC=MapSplice	100	70.2766	82.544	4
CIRIquant=circRNA_finder=DCC=Segemehl	100	48.4381	65.2637	4
CIRIquant=circRNA_finder=find_circ=MapSplice	100	67.2354	80.4081	4
CIRIquant=circRNA_finder=find_circ=Segemehl	100	46.0025	63.016	4
CIRIquant=circRNA_finder=MapSplice=Segemehl	100	45.6585	62.6925	4
CIRIquant=DCC=find_circ=MapSplice	100	72.3132	83.9323	4
CIRIquant=DCC=find_circ=Segemehl	100	50.9151	67.4752	4
CIRIquant=DCC=MapSplice=Segemehl	100	48.8234	65.6126	4
CIRIquant=find_circ=MapSplice=Segemehl	100	48.8923	65.6747	4
circRNA_finder=DCC=find_circ=MapSplice	100	68.9831	81.645	4
circRNA_finder=DCC=find_circ=Segemehl	100	46.9382	63.8884	4
circRNA_finder=DCC=MapSplice=Segemehl	100	45.8236	62.848	4
circRNA_finder=find_circ=MapSplice=Segemehl	100	43.8695	60.9852	4
DCC=find_circ=MapSplice=Segemehl	100	47.6263	64.5227	4
CIRCexplorer2=CIRIquant=circRNA_finder=DCC=find_circ	99.983	80.9688	89.4769	5
CIRCexplorer2=CIRIquant=circRNA_finder=DCC=MapSplice	100	82.6613	90.5078	5
CIRCexplorer2=CIRIquant=circRNA_finder=DCC=Segemehl	99.9486	80.2257	89.0076	5
CIRCexplorer2=CIRIquant=circRNA_finder=find_circ=MapSplice	100	80.8449	89.408	5
CIRCexplorer2=CIRIquant=circRNA_finder=find_circ=Segemehl	100	78.2992	87.829	5
CIRCexplorer2=CIRIquant=circRNA_finder=MapSplice=Segemehl	100	79.0835	88.3203	5
CIRCexplorer2=CIRIquant=DCC=find_circ=MapSplice	100	82.8678	90.6313	5
CIRCexplorer2=CIRIquant=DCC=find_circ=Segemehl	100	81.01	89.5089	5
CIRCexplorer2=CIRIquant=DCC=MapSplice=Segemehl	100	81.6843	89.919	5
CIRCexplorer2=CIRIquant=find_circ=MapSplice=Segemehl	100	81.2577	89.6599	5
CIRCexplorer2=circRNA_finder=DCC=find_circ=MapSplice	99.9827	79.3175	88.4592	5
CIRCexplorer2=circRNA_finder=DCC=find_circ=Segemehl	99.9303	78.9046	88.1815	5
CIRCexplorer2=circRNA_finder=DCC=MapSplice=Segemehl	99.9477	78.8358	88.1452	5
CIRCexplorer2=circRNA_finder=find_circ=MapSplice=Segemehl	100	76.5515	86.7186	5
CIRCexplorer2=DCC=find_circ=MapSplice=Segemehl	100	79.5514	88.6113	5
CIRIquant=circRNA_finder=DCC=find_circ=MapSplice	100	81.4091	89.752	5
CIRIquant=circRNA_finder=DCC=find_circ=Segemehl	100	79.8266	88.7818	5
CIRIquant=circRNA_finder=DCC=MapSplice=Segemehl	100	79.3587	88.4916	5
CIRIquant=circRNA_finder=find_circ=MapSplice=Segemehl	100	79.4275	88.5344	5
CIRIquant=DCC=find_circ=MapSplice=Segemehl	100	81.6981	89.9273	5
circRNA_finder=DCC=find_circ=MapSplice=Segemehl	100	77.7625	87.4903	5
CIRCexplorer2=CIRIquant=circRNA_finder=DCC=find_circ=MapSplice	99.9841	86.5557	92.7865	6
CIRCexplorer2=CIRIquant=circRNA_finder=DCC=find_circ=Segemehl	99.9352	84.8631	91.7845	6
CIRCexplorer2=CIRIquant=circRNA_finder=DCC=MapSplice=Segemehl	99.9522	86.2804	92.6145	6
CIRCexplorer2=CIRIquant=circRNA_finder=find_circ=MapSplice=Segemehl	100	87.0235	93.0616	6
CIRCexplorer2=CIRIquant=DCC=find_circ=MapSplice=Segemehl	100	87.7941	93.5004	6
CIRCexplorer2=circRNA_finder=DCC=find_circ=MapSplice=Segemehl	99.9344	83.8448	91.1853	6
CIRIquant=circRNA_finder=DCC=find_circ=MapSplice=Segemehl	100	86.7208	92.8882	6
